# Supplementary material for: Integrating transcriptomics and machine learning for immunotherapy assessment in colorectal cancer
Source: Cell Death Discov. 2024 Apr 2;10:162. doi: 10.1038/s41420-024-01934-3 (PMC10987483; doi:10.1038/s41420-024-01934-3)
Supplement: Supplementary file 2 — Supplementary Table 1 [file 41420_2024_1934_MOESM2_ESM.xlsx]

## Sheet: Supplementary Table 1
Colorectal cancer datasets and Pancancer datasets
Cohorts	Number ID	Samples(total)	Samples(tumor)	Platform	Survival	Data Type	Raw Data	Tissue Type	Article Link
Training datasets	GSE110223	26	13	GPL96	NO	Microarray	CEL	Primary tumor	https://pubmed.ncbi.nlm.nih.gov/30809322/
Training datasets	GSE12945	62	62	GPL96	YES	Microarray	CEL	Primary tumor	https://pubmed.ncbi.nlm.nih.gov/19399471/
Training datasets	GSE24514	49	34	GPL96	NO	Microarray	CEL	Primary tumor	https://pubmed.ncbi.nlm.nih.gov/21544814/
Training datasets	GSE46862	69	69	GPL6244	NO	Microarray	CEL	Primary tumor	https://pubmed.ncbi.nlm.nih.gov/27005571/
Training datasets	GSE143985	91	91	GPL570	YES	Microarray	CEL	Primary tumor	https://pubmed.ncbi.nlm.nih.gov/32328985/
Training datasets	GSE161158	250	250	GPL570	YES	Microarray	CEL	Primary tumor	https://pubmed.ncbi.nlm.nih.gov/34114372/
Training datasets	GSE39582	585	566	GPL570	YES	Microarray	CEL	Primary tumor	https://pubmed.ncbi.nlm.nih.gov/23700391/
Training datasets	GSE110224	34	17	GPL570	NO	Microarray	CEL	Primary tumor	https://pubmed.ncbi.nlm.nih.gov/30809322/
Training datasets	GSE13067	74	74	GPL570	NO	Microarray	CEL	Primary tumor	https://pubmed.ncbi.nlm.nih.gov/19088021/
Training datasets	GSE13294	155	155	GPL570	NO	Microarray	CEL	Primary tumor	https://pubmed.ncbi.nlm.nih.gov/19088021/
Training datasets	GSE18088	53	53	GPL570	NO	Microarray	CEL	Primary tumor	https://pubmed.ncbi.nlm.nih.gov/21465190/
Training datasets	GSE18105	111	77	GPL570	NO	Microarray	CEL	Primary tumor	https://pubmed.ncbi.nlm.nih.gov/20162577/
Training datasets	GSE31595	37	37	GPL570	NO	Microarray	CEL	Primary tumor	https://pubmed.ncbi.nlm.nih.gov/22710688/
Training datasets	GSE33113	96	90	GPL570	YES	Microarray	CEL	Primary tumor	https://pubmed.ncbi.nlm.nih.gov/22496204/
Training datasets	GSE35452	46	46	GPL570	NO	Microarray	CEL	Primary tumor	https://pubmed.ncbi.nlm.nih.gov/16585155/
Training datasets	GSE35896	62	62	GPL570	NO	Microarray	CEL	Primary tumor	https://pubmed.ncbi.nlm.nih.gov/23272949/
Training datasets	GSE37892	130	130	GPL570	NO	Microarray	CEL	Primary tumor	https://pubmed.ncbi.nlm.nih.gov/22917480/
Training datasets	GSE38832	122	122	GPL570	YES	Microarray	CEL	Primary tumor	https://pubmed.ncbi.nlm.nih.gov/25320007/
Training datasets	GSE39084	70	70	GPL570	YES	Microarray	CEL	Primary tumor	https://pubmed.ncbi.nlm.nih.gov/25083765/
Training datasets	GSE45404	80	42	GPL570	NO	Microarray	CEL	Primary tumor	https://pubmed.ncbi.nlm.nih.gov/26023803/
Training datasets	GSE60697	20	20	GPL570	NO	Microarray	CEL	Primary tumor	https://pubmed.ncbi.nlm.nih.gov/26267535/
Training datasets	GSE64857	81	81	GPL570	NO	Microarray	CEL	Primary tumor	https://pubmed.ncbi.nlm.nih.gov/25645394/
Training datasets	GSE75316	59	59	GPL570	NO	Microarray	CEL	Primary tumor	https://pubmed.ncbi.nlm.nih.gov/27354468/
Training datasets	GSE81980	150	150	GPL570	NO	Microarray	CEL	Primary tumor	https://pubmed.ncbi.nlm.nih.gov/28624625/
Training datasets	GSE9348	82	70	GPL570	NO	Microarray	CEL	Primary tumor	https://pubmed.ncbi.nlm.nih.gov/20143136/
Training datasets	GSE81558	51	23	GPL15207	NO	Microarray	CEL	Primary tumor	https://pubmed.ncbi.nlm.nih.gov/27662660/
Training datasets	GSE103479	156	156	GPL23985	YES	Microarray	CEL	Primary tumor	https://pubmed.ncbi.nlm.nih.gov/30088816/
Validate datasets	GSE209746	114	114	GPL16791	YES	RNA-seq	NO	Primary tumor	https://pubmed.ncbi.nlm.nih.gov/35970919/
Validate datasets	COADREAD	698	647		YES	RNA-seq	NO	Primary tumor
Validate datasets	cBioportal	106	106		YES	RNA-seq	NO	Primary tumor	https://pubmed.ncbi.nlm.nih.gov/31031003/
Validate datasets	GSE2109	2158	2158	GPL570	NO	Microarray	CEL	Primary tumor
Validate datasets	GSE222300	3	2	GPL24676	NO	scRNA-seq	NO	Primary tumor	https://pubmed.ncbi.nlm.nih.gov/37146911/
Validate datasets	SCP2079	89	89		NO	scRNA-seq	NO	Primary tumor	https://pubmed.ncbi.nlm.nih.gov/36702949/
