# Supplementary material for: Integrating transcriptomics and machine learning for immunotherapy assessment in colorectal cancer
Source: Cell Death Discov. 2024 Apr 2;10:162. doi: 10.1038/s41420-024-01934-3 (PMC10987483; doi:10.1038/s41420-024-01934-3)
Supplement: Supplementary file 3 — Supplementary Table 2 [file 41420_2024_1934_MOESM3_ESM.xlsx]

## Sheet: Supplementary Table 2
Immunotherapy datasets
Number	Cancer Type	Sample Size	Age	Gender	Location	Tumor Histology	Treatment	Regimen	RECIST	Response	PFS	PFS Status	OS	OS Status	Article Link
BLCA_Mariathasan_ICI	BLCA	348	No	Yes	No	No	Atezolizumab	anti.PD.L1	Yes	Yes	No	No	Yes	Yes	https://pubmed.ncbi.nlm.nih.gov/29443960/
BLCA_Snyder_ICI	BLCA	25	Yes	Yes	Yes	No	Atezolizumab	anti.PD.L1	Yes	Yes	Yes	Yes	Yes	Yes	https://pubmed.ncbi.nlm.nih.gov/28552987/
KIRC_Braun_ICI	KIRC	311	Yes	Yes	No	No	Nivolumab	anti.PD1	Yes	Yes	Yes	Yes	Yes	Yes	https://pubmed.ncbi.nlm.nih.gov/32472114/
SKCM_Auslander_ICI	SKCM	37	Yes	Yes	No	No	Nivolumab/Lirilumab	anti.PD1/anti.CTLA4	No	Yes	No	No	No	No	https://pubmed.ncbi.nlm.nih.gov/30127394/
SKCM_Krummel_ICI	SKCM	17	No	No	No	No	NA	anti.PD.L1	No	No	No	No	Yes	Yes	https://pubmed.ncbi.nlm.nih.gov/32057994/
SKCM_Liu_ICI	SKCM	121	No	Yes	Yes	No	Nivolumab/Pembrolizumab	anti.PD1	Yes	No	Yes	Yes	Yes	Yes	https://pubmed.ncbi.nlm.nih.gov/31792460/
SKCM_Riaz_ICI	SKCM	109	No	No	No	No	Nivolumab	anti.PD1	Yes	Yes	Yes	Yes	Yes	Yes	https://pubmed.ncbi.nlm.nih.gov/29033130/
SKCM_Garcia_ICI	SKCM	10	No	No	No	No	Nivolumab	anti.PD1	No	No	No	No	No	No	https://pubmed.ncbi.nlm.nih.gov/28494868/
SKCM_Hugo_ICI	SKCM	28	Yes	Yes	Yes	No	Nivolumab/Pembrolizumab	anti.PD1	Yes	Yes	No	No	Yes	Yes	https://pubmed.ncbi.nlm.nih.gov/26997480/
SKCM_Nathanson_ICI	SKCM	24	Yes	Yes	No	Yes	Ipilimumab/Tremelimumab	anti.CTLA4	No	Yes	No	No	Yes	Yes	https://pubmed.ncbi.nlm.nih.gov/27956380/
