# Supplementary material for: Integrating transcriptomics and machine learning for immunotherapy assessment in colorectal cancer
Source: Cell Death Discov. 2024 Apr 2;10:162. doi: 10.1038/s41420-024-01934-3 (PMC10987483; doi:10.1038/s41420-024-01934-3)
Supplement: Supplementary file 4 — Supplementary Table 3 [file 41420_2024_1934_MOESM4_ESM.xlsx]

## Sheet: Supplementary Table 3
91 TME related signatures
aDC	Angiogenesis	APM1	APM2	B.cells	B_cell_PCA_16704732	Bcell_receptors	Buck14	CD103neg_25446897	CD103pos_25446897	CD103pos_CD103neg_25446897	CD8.T.cells	CD8_16704732	Chemokine12	CSF1_response	CSR_Activated_15701700	Cytotoxic.cells	DC	Eosinophils	G_CD3E	G_CYTH4	G_GIMAP4	G_HLA-DPA1	G_LILRB4	G_SIGLEC9	G_SLAMF6	GP11_Immune_IFN	GRANS_16704732	HER2_Immune_18006808	ICS5	iDC	IFIT3	IFN_21978456	IFN_gamma	IFNG_21050467	IGG_21214954	IL12_21050467	IL13_21050467	IL2_21050467	IL4_21050467	IL8_21978456	Immune_cell_21214954	Immune_NSCLC	Interferon_19272155	Interferon_21214954	IR7	KEGG_HEMATOPOIETIC_CELL_LINEAGE	LCK_19272155	leukocyte_infiltration	LYM
CCL1	CDH5	HLA-A	HLA-DMA	ABCB4	SLC22A3	CD19	CXCL13	ABCC3	BATF3	BATF3	ABT1	DUSP2	CCL2	CORO1A	ACAS2	APBA2	CCL13	ABHD2	CD3E	CYTH4	GIMAP4	HLA-DPA1	LILRB4	SIGLEC9	SLAMF6	STAT1	SPTBN2	AOC1	CXCL13	ABCG2	IFIT3	IFI27	IFI44	MAP3K10	CD27	CD3E	IL13	RAF1	JAK3	CXCL1	WARS	C3orf41	RSAD2	C19orf66	C1QA	ANPEP	ARHGAP15	CCL5	CD53
EBI3	ELTD1	HLA-B	HLA-DMB	BACH2	IGKC	CD1C	CLIC5	APOE	BTLA	BTLA	AES	GPR56	CCL3	MNDA	ACINUS	APOL3	CCL17	ACACB	CD3D	NCF4	GIMAP5	HLA-DRA	LILRB2	SIGLEC7	SLAMF7	IL18BP	SLPI	ACTN1	CLIC5	BLVRB	IFI44L	MX1	IFI44L	CSRP3	IL2RG	TRB@	IL13RA2	IL2	GRB2	CXCL8	IDO1	C1orf24	OAS3	BST2	IGLC2	CD14	KLRK1	CD19	SASH3
INDO	CLEC14A	HLA-C	HLA-DOA	BCL11A	FGD2	CD1D	RGS4	C1QA	CCR7	CCR7	APBA2	CST7	CCL4	CCRL2	ADAMTS1	CTSW	CCL22	C9orf156	IL10RA	RAC2	GIMAP6	HLA-DPB1	LAIR1	FPR3	CD48	XAF1	CMTM6	ACVR1	HLA-F	CARD9	IFIT1	ISG15	DDX58	FOSL1	CD79A	IL12B	JAK2	STAT5A	STAT6	CXCL2	RNASE6	PLEK	IFI44	SP110	LY9	CD19	SASH3	CD37	IL10RA
LAMP3	LDB2	TAP1	HLA-DOB	BLK	SIDT2	CD20	RPS28	C1QB	CLEC9A	CLEC9A	ARHGAP8	FCGBP	CCL5	SLC7A7	ADD3	DUSP2	CD209	CAT	AMICA1	IL2RB	GIMAP8	HLA-DRB1	LILRB1	SIGLEC5	LY9	B2M	SLC9A7	ACVRL1	TNFRSF17	CD1A	RSAD2	IFIT1	IFI6	SKP1A	PIM2	CD3Z	IL13RA1	IL2RB	SHC1		GPR65	RHOH	ISG15	PARP12	TNFRSF17	CD1A	ARHGAP25	CD3D	NCKAP1L
OAS3	ECSCR	TAP2	HLA-DPA1	BLNK	CACNA2D2	CD200	RFX7	C1QC	FLT3	FLT3	C12orf47	S100B	CCL8	HLA-DMA	AIP1	GNLY	HSD11B1	CCR3	CD3G	CSF2RB	GIMAP7	HLA-DMB	LILRB3	CD33	SLAMF1	RSAD2	SLC25A37	ADAM8	XCL2	CD1B	MX1	IFIT3	IFI27	HLA-B	POU2AF1	STAT4	TYK2	SOS1	IL4		MNDA	PSCDBP	DDX60	IFIT5	SPP1	CD1B	SLAMF1	CD3E	LCP2
	MYCT1	TAPBP	HLA-DPB1	CCR9	USP6NL	CD22	EXOC7	C5AR1	IRF8	IRF8	C19orf6	ADRB2	CCL18	FYB	ALEX3	GZMA	NPR1	CLC			GIMAP1	HLA-DMA	LILRA6	SIGLEC10	ARHGAP30	EPSTI1	GABARAP	AGER		CD1C	IFI44	RSAD2	IFIT2	SF3A1	IGKC	IFNG	IL4R	GRB2	IL4R		LAMP3	TCEA2	IFI44L	OAS1	XCL2	CD1C	GIMAP5	CD3G	ITGAL
	RHOJ	B2M	HLA-DPB2	CD19	CPSF2	CD24	HAPLN1	CYP4F18	KIT	KIT	C4orf15	KLRC4	CCL19	RNASE6	APOD	GZMH	PPFIBP2	CYSLTR2				HLA-DOA	OSCAR	SIGLEC14	SLAMF8	PSMB8	QPCT	AIF1		CD1E	OAS2	IFI44L	IFIT1	XRCC6	IGLV3-25	JAK2	JAK1	STAT5B	AKT1		TNFAIP8	FLJ21963	IFI6	IRF9	HLA-F	CD1D	SH2D1A	CD3Z	CCR5
	VWF		HLA-DQA1	CD72	UBR5	CD38	ZNF3	LYVE1	MYCL1	MYCL1	CAMLG	CCL5	CCL21	TLR2	APP	KLRB1		EMR1				HLA-DQA1		FPR1		PSMB9	PARPBP	ALDH1A1		CH25H	CMPK2	IFI44	IFIT3	CEBPD	IGL	IL12RB1		HRAS	IRS1		LYN	CLEC4E	MX1	USP18		CD1E	CCR7	CD79A	CD4
	TIE1		HLA-DQA2	COCH	NIPAL4	CD72	SSX3	MERTK	XCR1	XCR1	CD8A	IL2RB	CXCL9	CTSC	ARHC	KLRD1		EPN2				HLA-DQB1				ZC3HAV1	AOX1	ALDOB		CLEC10A	IFI6	OAS1	CXCL10	HLA-A	IGJ	IL12RB2		LCK	IL2RG		TNFAIP3	USP51	IFIT3	DDX58		CD2	ITK	CD79B	MYO1F
	KDR		HLA-DQB1	CR2	WEE1	CD74	HRBL	MRC1	ZBTB46	ZBTB46	CD8B	GNLY	CXCL10	LILRB4	ARHGAP12	KLRF1		GALC				HLA-DRB5				IFI35	PPM1A	AKR1B1		CSF1R	IFIT2	OAS2	MX1	NMI	TNFRSF17	MAPK14		JUN	JAK1		PLAC8	WFDC10B	IFI27	MX2		CD22	TRBV19	CD8A	ARHGAP30
	ESAM		HLA-DQB2	DTNB	PMAIP1	CD79A	PRRG3	MS4A7		ABCC3	CDKN2AIP	KLRC1	CXCL11	PSCDBP	ARHGEF3	KLRK1		GPR44								DDX58	RER1	ALOX5AP		CTNS		OAS3	OAS1	IFI35	NTN3	TRA@		MAPK3	RPS6KB1		IL7R	IGH@	IFIT1	IFI27		CD33	RAC2	CD8B1
	PTPRB		HLA-DRA	FCRL2	SLC2A5	CD79B	ABO	SIGLEC1		APOE	DNAJB1	CD8A	CXCL13	CTSS	ATP6V0A1	NKG7		HES1								GBP7	LAMP2	AMPD1		F13A1		HERC6	OAS2	HIF3A	IL8	IL12A		IL2RG			CSF2RB	SLC4A3	OAS1	OAS2		CD34	CORO1A	IGHG3
	GPR116		HLA-DRB1	GLDC	BEND4	CD83	PRTN3	STAB1		C1QA	FLT3LG	C1orf21		RASSF4	AXIN2	RORA		HIST1H1C								CXCL10	SGCE	AMPD3		FABP4		OASL	OAS3	TAS2R5	HLA-C	MAP2K6		JAK1			IRF1	CD53	OAS2	IFI6		CD36	PIK3CD	IGJ
	SPARCL1		HLA-DRB5	GNG7	SP140	CD86	MATN1	TLR7		C1QB	GADD45A	CCL4L1		MSN	BAF53A	RUNX3		HRH4								CCL5	OSBP2	BIN1		FZD2			HERC5	C1S	LAX1	TYK2		JAK3			TNFRSF1B	LOC401431		IFIT3		CD37	LPXN	IGLC1
	EMCN		HLA-DRB6	HLA-DOB	GLDC	FCGR2B		TMEM119		C1QC	GZMM	TBX21		CYBB	BBC3	SIGIRR		IGSF2								GBP6	FAXDC2	ANG		GSTT1			SAMD9	SHFM1		JUN		CSNK2A1			ADAMDEC1	SCFV		IFI44L		CD38	PRKCB	CD14
	ROBO4			HLA-DQA1	GSTZ1			TMEM37		C5AR1	KLF9	TSPAN32		LAPTM5	BCCIP	WHAMMP3		IL5RA								CXCL9	TGFA	ANGPT2		GUCA1A			HERC6	COL16A1		IL18		MAP2K1			SLAMF8	THRAP2		IFI44		CD3D	STAT4	LCK
	ENG			IGHA1	EML6			TREM2		CYP4F18	LEPROTL1	KLRG1		DOCK2	BCL6	ZBTB16		KBTBD11								CD274	LRRK2	ANK1		HS3ST2			DDX60	PSME1		CXCR3		FOS			SIRPG	PRDM13		IFIT1		CD3E	GMFG	LTB
	TEK			IGHG1	FCRLA			CYP4F3A		LYVE1	LIME1	PRF1		FCGR1A	BF			KCNH2								HELZ2	SPRTN	AOAH		LMAN2L			RTP4	IFITM1		CD3G		SHC1			LTB	OBSL1		ISG15		CD3G	SELPLG	MS4A1
	S1PR1			IGHM	LRMP					MERTK	MYST3	GZMH		EVI2B	BHC80			LRP5L								UBA7	NFIA	APBA2		MMP12			IFIH1	CYCS		ETV5		SYK			PTPRCAP	C7orf40		MX1		CD4	FGL2
	A2M			IGKC	BTK					MRC1	PF4			ADCY7	BHLHB2			MYO15B								LGALS3BP	MOG	BIRC3		MS4A6A			STAT1	BAK1		CCR5		ELK1			CCR7	TAGAP		RSAD2		CD44	EVI2B
	JAM2			IGL	HLA-DMB					MS4A7	PPP1R2			CD48	BM039			RCOR3								PARP9	BNIP3L	APOC4		NUDT9			TAP1	EPS15		CD3D		IL2RA			SPOCK2	MGC11271		OAS3		CD5	CSF2RB
	COL15A1			KIAA0125	SAV1					SIGLEC1	PRF1			ARHGAP15	BOCT			RNASE2								IRF9	CDA	APOE		PDXK			OASL	GBP1		MAPK8		MAPK8			PLEK	IGLV6-57		HERC6		CD55	GZMK
	PECAM1			MEF2C	PLEKHF2					STAB1	PRR5			ARRB2	BRCA2			RRP12								ADAR	C5orf45	FASLG		PPARG			RSAD2	FAS		IL18R1					CD74	CD38		HERC5		CD59	SAMSN1
	CALCRL			MICAL3	STAG3					TLR7	RBM3			SYK	BRIP1			SIAH1								IFIT2	AGO4	RHOG		PREP			ISG15	PML							HLA-DMA	FKBP9		DDX60		CD7	GIMAP4
	CLEC3B			MS4A1	HHEX					TMEM119	SF1			BTK	C11ORF14			SMPD3								OASL	CAMSAP2	ARHGAP1		RAP1GAP				HADH							HLA-DRA	ADAMTSL2		PLSCR1		CD8A	IRF8
	PLVAP			OSBPL10	LINC00926					TMEM37	SFRS7			TNFAIP3	C11ORF24			SYNJ1								DDX60	TNFRSF10A	ARRB2		SLC26A6				EIF2B1							HLA-DMB	CD48		UBE2L6		CD8B	NCKAP1L
	RGS5			PNOC	WDR11					TREM2	SLC16A7			FCGR2A	C13ORF1			TGIF1								IFIH1	CYP4F3	ATP2A1		SLC7A8				HLA-E							FCER1G	GNPTAB		SAMD9		CD9	IL10RA
	LRRC32			QRSL1	SSU72					CYP4F3A	TBCC			VSIG4	C1ORF33			THBS1								RTP4	ELF4	B2M		SYT17				HADHB							TYROBP	DHRS8		RTP4		CR1	TRAC
	EBF1			SCN3A	CD19						THUMPD1			FPRL2	C1S			THBS4								GBP4	RAB2B	BCL2A1		TACSTD2				IRF1							LAPTM5	LOC388886		XAF1		CR2	INPP5D
	ADCY4			SLC15A2	SYNGR2						TMC6			IL10RA	C20ORF108			TIPARP								IFI44	TST	TNFRSF17		TM7SF4				ADAR							ITGB2	CNIH3		NMI		CSF1	PLAC8
	ACVRL1			SPIB	ZNF532						TSC22D3			IFI16	C5ORF4			TKTL1								MX1	TBC1D10C	BDH1		VASH1				IFIT3							C1QA	PSMA6		IFITM1		CSF1R	CCL5
	GPR124			TCL1A	TRIM56						VAMP2			ITGB2	C6ORF55											ISG15	IL18RAP	CXCR5						SDCBP							STAT1	CCRK		IFITM3		CSF2	CD247
	APLNR			TNFRSF17	MEF2C						ZEB1			IL7R	C8ORF13											BST2	BST2	BNIP3						ATP6V0B							CXCL11	SHROOM1		ISG20		CSF2RA	LTB
	TM4SF18				INPPL1						ZFP36L2			TBXAS1	CAMLG											USP18	FIS1	DST						ZFP36L2							CXCL10	GPSM1		PSME2		CSF3	IL2RG
	GNG11				NFKBIE						ZNF22			FMNL1	CBX1											IFIT1	SERPINE1	BTK						TRIM21							GBP1	TRO		PSME1		CSF3R	HCLS1
	CNRIP1				JUP						ZNF609			FLI1	CCNG2											OAS2	ATP6V0C	BTN1A1						PRAME							TAP1	GSTT2		IRF7		DNTT	IL7R
	ZNF423				EGR1						ZNF91			RASSF2	CCNL2											ZBP1	SLC31A2	SERPING1						ELK4							PSMB9	NQO2				EPO	CD53
	GIMAP8				FCRL2									LYZ	CCT5											PARP14	ARRB2	C1QA						BBC3							GIMAP4	EAF2				EPOR	LCK
	PDGFD				TBC1D1									CD163	CDC14B											IRGM	ZNF598	C1QB						PSMB10							SRGN	MUM1L1				FCER2	CD3D
	ITGA9				ANKH									CD97	CDCA4											STAT2	RTN3	C1R						CASP8							FGL2	MUC4				FCGR1A	CD27
	EDNRB				TRIO									CCL2	CDK2											PARP12	OAZ1	C1S						PHLDA1							HCLS1	C13orf21				FLT3	GZMA
					RGS13									FCGR2B	CDKN1A											SP100	GYPB	C2						PPP3CA							ARHGAP25	PABPC1				FLT3LG	SELL
					SSPN									MERTK	CDKN1C											GBP1	USP47	C3						BTG1							LCK	PLA2G7				GP1BA	TRBV21-1
					ATG4A									CD84	CENPJ											BATF2	CHI3L1	C3AR1						RBBP4							EVI2B	PARK2				GP1BB	CD2
					C11orf24									CD53	CGI-121											NMI	EMR2	FMNL1						PMAIP1							ARHGAP15	AOAH				GP5	CD48
					PRKCE									CD86	CHEK1											SLFN13	C9orf78	CAPN2						TEAD4							CYTIP	IGL@				GP9	SLA
					RALGPS2									HMHA1	CKLF											GVINP1	BACH1	CASP1						SRP9							GZMA	LOC642480				GYPA	LCP2
					AIM2									CTSL	CL640											IRF1	SLC7A7	CASP4						ISG15							LCP2	TMSB4X				HLA-DRA	SRGN
					PIK3AP1									EVI2A	CLCN6											IRF1	ALOX5AP	RUNX1						BST2							CD53	LOC390712				HLA-DRB1	PTPRC
					BACE2									TNFRSF1B	CLIC2											IFI27	HLA-E	RUNX3						PYHIN1							IL10RA	ACOT8				HLA-DRB3
					COPS3									CXCR4	CNTNAP1											IFRD1	TNFRSF10C	CCND2						IL15RA							CD48	GIMAP7				HLA-DRB4
					CD22									LCP1	COPS6											STAT1	TSPAN7	CCND3						VEGFC							CCL5	LOC375010				HLA-DRB5
					FCRL5									SAMHD1	CORO1C											MX2	MX2	CD1D						RHOC							CD3D	ASAH1				IL11
					PHF16									CPVL	COTL1											OAS1	CLEC2D	CD1E						PLOD2							CD2	TRIM45				IL11RA
					POLD4									HLA-DRB1	COX17											OASL	PIP	CD2						NULL							GZMK	C2orf30				IL1A
					TSPAN33									C13orf18	CPR8											ISG15	MECOM	CD3D						STAT1							PTPRC	EXT2				IL1B
					EPHX1									GIMAP4	CRTAP											MX1	SELENBP1	CD3E						PSMB8							CXCL9	IFI6				IL1R1
					PEA15									SAMSN1	CSF1											IFIT2	TSPAN2	CD3G						SFRS2							GMFG	KCNE3				IL1R2
					CNR2									PLCG2	CST3											SP110	GLIPR1	CD247						VAT1							IRF8	CTSF				IL2RA
					IFNGR2									OSBPL3	CTNS											IFITM3	SMOX	CD6						PARP1							CTSS	SULT1C1				IL3
					TSPAN31									CD8A	CTSF											OAS2	CCL4L1	CD7						ICAM1							TFEC	RASL11B				IL3RA
					PCCA									RUNX3	CYP27A1											IFNB1	ALPL	CD8A						TAP1							SLA	LOC148898				IL4
					ANXA4									FCGR3A	DC13											IRF9	FCGRT	CD8B						IL6							SLC7A7	HMGCL				IL4R
					RAP1GAP2									AMPD3	DCK											IFI44	BIN2	CD14						BAG1							LST1	IGHA1				IL5
					MYBL2									MYO1F	DCLRE1B											IFITM1	ANAPC16	CD19													AIF1	C1QTNF3				IL5RA
					CD72									CECR1	DEPP											ISG20	SDCBP	MS4A1													CD86	C20orf46				IL6
					CIITA									LYN	DHFR											IFI16	DLX4	CD22													NCKAP1L	IL11RA				IL6R
					PMEPA1									MPP1	DHRS6											OAS3	DHRS7	CD27													THEMIS2	ADRA2C				IL7
					CR1									LRMP	DKFZP434B103											IFI30	FTL	CD28													LYZ	IGKC				IL7R
					ITPR1									FGL2	DKFZP434L142											IRF3	C16orf72	CD80													CD52	CEACAM5				IL9R
					IFI27									NCKAP1L	DKFZP434O1427											RTP4	CPQ	CD86													SELL	PURB				ITGA1
					HLA-DOA									HCLS1	DKFZP586A0522												SLC7A5P1	CD33													HLA-F	TPD52				ITGA2
					CDKN2A									SELL	DKFZP727G051												PYGL	CD37													HLA-B					ITGA2B
					ZNF207									CASP1	DKFZP761L1417												ICAM3	CD38													HLA-E					ITGA3
					SYT17									SELPLG	DKFZP762H185												SLC45A4	ENTPD1													GZMB					ITGA4
					EVI5L									CD33	DLEU1												C9orf40	CD40													SEMA4D					ITGA5
					TUBB6									GPNMB	DLEU2												XK	CD47													BTN3A2					ITGA6
					DDR1									NCF2	DNM1												STX3	CD48													BTN3A3					ITGAM
					COL14A1									FNBP1	DPP7												PSMB3	CD53													CASP1					ITGB3
					CHD7									IL18	DPYSL2												DEFA1	CD69																		KIT
					APOBEC3B									B2M	DUSP22												DYSF	CD72																		KITLG
					FAM129C									SP140	DUT												CDK18	CD74																		MME
					SCRN1									FCER1G	EBNA1BP2												GSPT1	CD79A																		MS4A1
					TAP2									LCP2	EEF1E1												NDE1	CD79B																		TFRC
					MARCKS									LY86	EIF4EBP1												CECR6	CD97																		THPO
					SNX10									LAIR1	EIF4G1												SLC15A4	CDKN2D																		TNF
					CCNG2									IFI30	EMP2												TAS2R38	CDS1																		TPO
					CYBB									TNFSF13B	ENIGMA												PLEKHG3	CD52
					BRD4									LST1	ENO1												DUSP6	CTSC
					PLEKHO1									FGR	EPHB1												ST14	CGB
					RNASE6									NPL	ERP70												S100A11	CHIT1
					STAP1									PLEK	ESDN												FAM104A	CLIC2
					ATP6V0A1									CCL5	F10												PPM1D	CCR1
					VPS53									PTPRC	F3												RAC1	CCR5
					RFX3									GNPTAB	FABP3												FKBP8	CCR6
					MOB3B									SLC1A3	FACL3												RGS20	CCR7
					KDM4B									HCK	FADS1												GRINA	CMKLR1
					CORO1C									NPC2	FADS2												IDH2	COL4A1
					TCL1A									C3AR1	FARSL												IL13RA1	COL4A3
					RAB30									PIK3CG	FCGRT												HCAR2	COL10A1
					SEMA4B									DAPK1	FDPS												PLEK2	COL11A1
					DENND5B									ALOX5AP	FLJ10036												BCL2L1	CSF1R
					ARHGEF3									CSF1R	FLJ10292												SLC25A44	CSF2RA
					UVRAG									CUGBP2	FLJ10407												ANKIB1	CSF2RB
					TSPAN3									APOE	FLJ10618												GNB2	CSK
					PARP14									APOC1	FLJ10849												HSPA1A	CSNK1A1
					CTSZ									CD52	FLJ10948												TIAM2	CSRP1
					HLA-DPB1									LHFPL2	FLJ10983												CSF3R	CST3
					F5									C1orf54	FLJ11286												CD46	CTLA4
					PPAPDC1B									IKZF1	FLJ12643												NFE2	CTSG
					ZYG11B									SH2B3	FLJ12953												NOV	CTSH
					GSAP									WIPF1	FLJ14525												CHI3L2	CTSS
					BLK										FLJ20059												S100P	CTSW
					CLIC4										FLJ20154												TALDO1	CYBA
					HUWE1										FLJ20331												NAGA	CYBB
					NAA50										FLJ21016												SAP30	CYLD
					DAPP1										FLJ21986												C3AR1	CYP11A1
					FIG4										FLJ23462												TM4SF1	DGKA
					SRGAP2										FLJ23468												TMCC2	DBN1
					FCGR2B										FLJ30532												VNN2	DNASE1L3
					BCL7A										FLJ30574												RIPK2	DNMT1
					GUSBP11										FLJ31033												PDK1	DOCK2
					OSBPL10										FLJ32731												NRBF2	DOK1
					CD200										FLJ32915												ACVR1B	DRP2
					RHOH										FLJ90754												SYNE2	DTNB
					SH3BP5										FLJ90798												ZNF185	GPR183
					CEBPB										FLNC												CXCR2	EFNA1
					GNA12										FRSB												CAMP	EFNB1
					PALM2-AKAP2										FYCO1												PSMB9	EMP3
					NKG7										GABARAPL1												SNCA	ENPEP
					IRF8										GABBR1												IKBKG	EPHB2
					TNFRSF17										GATM												WASH5P	EPOR
					CYB561A3										GG2-1												DHRS9	EVC
					ADK										GGH												CHST15	EVI2B
					CORO2B										GLS												MKRN1	F13B
					CD86										GNG11												KCTD1	PTK2B
					WDR83OS										GPLD1												CD1B	FAU
					STX7										GPR124												TIGD3	FCER1G
					IGJ										GSN												RPS2	FCGRT
					CD1D										H2AFZ												LYZ	FCN1
					HLA-DPA1										H2AV												CREB5	FGR
					KLHL14										HAS2												RPS6KA5	FHL2
					RALGAPB										HDAC5												LGALS3BP	FOXO1
					HLA-DQB1										HECA												TMCC3	FLI1
					HCG18										HMGB1												DIRAS3	FLT3LG
					RCSD1										HMGCS1												CSF2RB	FOLR2
					PSEN2										HMGN2												DNAJC8	FPR1
					MZB1										HN1L												OXCT1	FUCA1
					HRK										HNRPA2B1												CTSC	FUT4
					TNFRSF18										HNRPR												IQSEC1	FYB
					IL4R										HRB2												PRC1	FYN
					MTPN										HRI												IL1R2	G6PC
					DRAM2										HSPC111												ANXA5	GBP1
					TEAD2										HSU79274												SETD5-AS1	GBP2
					MTSS1										ID2												EMC3	GFI1
					SMAGP										ID3												ERRFI1	GFPT1
					NCF4										IDI1												CITED2	GNA11
					RBMS3										IFRD2												YBX3	GNG7
					SKAP2										IGBP1												IMPA2	CXCR3
					HSPA5										IL1R1												LDHB	GPR15
					HIST1H2BK										IL6ST												PLBD1	GPR18
					CR2										IL7R												ALDH2	GPR27
					ODC1										IMP4												CD48	GPR35
					LHFPL2										INSIG1												GUK1	GRK5
					TCTN1										IPO4												NINJ2	GRK6
					ADRBK2										ITGA6												MPP1	GRN
					DMXL1										ITPKB												LRRN3	NR3C1
					KYNU										JAG1												RFXANK	GRP
					PIK3C2B										JTV1												RASSF2	GSPT1
					FUBP1										KAI1												PICALM	GUCY1B3
					HLA-DRA										KEO4												SH3GLB1	GYPC
					CCDC25										KIAA0090												CDC34	GZMH
					BMF										KIAA0095												NCOA4	GZMA
					SETBP1										KIAA0323												ACOX1	GZMB
					SAMD9										KIAA0342												MYD88	GZMK
					MGME1										KIAA0367												SLC22A4	GZMM
					FCRL1										KIAA0874												RNASE2	HBBP1
					PUS10										KIAA1036												SEC14L1	HCK
					CD180										KIAA1109												ACSL1	HCLS1
					RNF141										KIAA1228												PLXNC1	NCKAP1L
					CD79A										KIAA1268												UBN1	CFHR2
					LY86										KIAA1305												FAM129A	HHEX
					TNS3										KIAA1363												RXRA	HLA-A
					NUP88										KIAA1536												C20orf194	HLA-B
					TLR7										KIAA1554												AQP9	HLA-DMA
					HVCN1										KIAA1720												CDIPT	HLA-DMB
					ZNF154										KIAA1946												TMEM140	HLA-DOA
					BTLA										KIT												GLUL	HLA-DOB
					RFX5										KLHL5												NXPH3	HLA-DPA1
					ZCCHC7										LDB1												MAP2K3	HLA-DPB1
					SNX29P2										LDLR												DFNA5	HLA-DQA1
					CYTH1										LIPA												FMOD	HLA-DQB1
					BTNL9										LMNB2												CPVL	HLA-DRA
					CD79B										LOC115106												HLX	HLA-DRB1
					GYLTL1B										LOC115294												TM9SF2	HLA-E
					CD38										LOC129401												OLIG1	HLA-G
					SYVN1										LOC153222												JAZF1	HNRNPH2
					IFIT3										LOC169611												MARVELD2	HSD11B1
					BLNK										LOC201562												CCDC91	HSPA1B
					HERPUD1										LOC201895												DCAF12	HTR5A
					DTX1										LOC221810												BEST1	ICAM2
					RHOBTB2										LOC253263												DNASE1	ICAM3
					CXCR5										LOC284018												ANK2	IRF8
					KLF1										LOC284436												NPL	IFI35
					VPREB3										LOC285362												ITM2B	SP110
					CHERP										LOC339924												ST6GALNAC2	IFNAR2
					SLC2A1										LOC51128												TLR8	IFNG
					E2F5										LOC51279												ABHD5	IGHA1
					HECW2										LOC51668												ABTB1	IGHD
					WDR34										LOC56757												GSN	IGHM
					TLR10										LOC56902												IFIT2	IGJ
					LYN										LOC56926												MSRA	IGLC1
					IGHG1										LOC93081												GATA6	IGLL1
					CCDC50										LOXL2												TECPR2	IL2RB
					KAZN										LPIN1												UBE2B	IL2RG
					PLCG2										LRIG2												TSTD2	IL6R
					MYO1E										LRP1												MIIP	IL7
					CORO1A										LSM3												MB	IL7R
					POU2F2										LSM4												FGL2	CXCR2
					AFF3										LSS												GRN	IL9R
					GM2A										LUM												ARAP3	IL10RA
					POU2AF1										LYAR												LGALS3	IL15
					FNBP4										MAF												ZIC2	IL15RA
					UROS										MAN1A1												HBG1	IL16
					BIRC3										MAP3K8												SLA	TNFRSF9
					WIPF1										MAPRE1												RGS2	IDO1
					TPD52										MBP												NAMPT	CXCL10
					IGL										MCM3												STX6	INPP5A
					MS4A1										MCM7												UBE2L6	INPP5D
					BCL11A										MCP												CA2	IRF1
					SMAD3										MCT-1												SERPING1	IRF4
					ADAM28										MEF2D												VMP1	IRF5
					DNAJC10										MEP50												MFSD1	IRF6
					STAT6										MET												PCK1	IRF7
					HLA-DQB2										MFGE8												LOC644462	ISG20
					IGLL1										MGC10200												MYCN	ITGA4
					ABCA1										MGC10500												PIM1	ITGAM
					MAP3K8										MGC10974												SPOPL	ITGB2
					BSG										MGC11266												SIGLEC5	ITGB7
					LETMD1										MGC13047												PIGS	ITK
					SMC6										MGC13170												LIMK2	JAK2
					SPIB										MGC14480												TMEM259	KIF2A
					NR1H2										MGC15429												EVI2B	KIR2DL4
					SEL1L3										MGC17330												PAK1	KLRB1
					FOXP1										MGC3101												CREG1	KLRC1
					TOP2A										MGC39820												UBXN6	KLRC3
					HLA-DRB1										MGC4170												ART4	KLRD1
					IRF4										MGC4308												EIF2AK1	KRTAP5-9
					LGALS9										MGC4825												ALAS2	LAG3
					UBE2J1										MIG-6												LMO2	LAIR1
					43160										MKKS												CNPPD1	LAIR2
					ACTA2										MNAT1												APOC2	LAMC1
					SHMT2										MRF2												FCGR3A	LCK
					RRAS2										MRPL12												PI3	LCP1
					SYK										MRPL37												PGD	LCP2
					GCNT1										MRPS16												TBX19	LEPR
					SYPL1										MRPS28												SIAH2	LGALS2
					SUN2										MSN												IFITM2	LGALS9
					MMP11										MT1F												COL16A1	LMO2
					SNX2										MT3												MME	LOXL2
					HLA-DQA1										MTH2												RAB9A	LRMP
					AMFR										MTHFD1												SNX27	LRCH4
					PRICKLE1										MVD												CHMP2A	LSP1
					TTC7A										MXI1												CD302	LTB
					SLC15A2										MYBL1												FAM214B	LY9
					CD74										MYBL2												KLF1	CD180
					TFEB										MYCBP												SQRDL	LY75
					CD83										MYL6												AOC1	LYL1
					ARHGAP24										NCOA3												SOD2	LYN
					FBXO41										NIFU												CMBL	SH2D1A
					SWAP70										NLN												GMPR	MAGEB4
					BANK1										NME1												ATP6V1B2	MAL
					SERPINA1										NOLA2												NBPF12	MAN2B1
					L3MBTL4										NUDT1												LYN	MAP1B
					PRCP										NUP107												NCF2	MAP4
					DNAH11										NUPL1												MXD1	MATK
					GRAMD1C										NUTF2												ATP6V0B	MBP
					GUCD1										OIP2												BCL6	MEF2C
					TLR1										OSBPL8												IL1RN	MFNG
					KIAA0226L										P8												KLHL12	MICB
															PA26												MET	CXCL9
															PA2G4												CHP1	MNDA
															PAICS												ZNF599	MPP1
															PBXIP1												SOAT1	MRC1
															PCNT1												SEC24A	MYO1F
															PCSK7												GCA	MTX1
															PDAP1												PPP1R18	MYD88
															PDK2												FPR1	MYH10
															PFKP												RBM7	MYO1D
															PFN1												DCLRE1C	MYO6
															PGCP												CD40	MYO7A
															PHACS												DOCK5	NUBP1
															PITPNC1												CNGB3	NELL2
															PKIG												ADM	NF1
															PLA2R1												RAB10	NFATC3
															PLAUR												HPCA	NFKBIA
															PLD3												SH3BGRL3	NFKBIE
															PLG												TPPP2	NKG7
															PLOD2												H3F3A	NPAT
															PLU-1												MAPK1	OAZ1
															PLXNB1												MAD2L1BP	OPHN1
															PNN												SLC25A39	P2RX5
															POLE2												TSPAN5	P2RX7
															POLR3K												CBX4	PARN
															POR												TMCC1	PAX1
															PPIH												MMP9	PAX5
															PROL2												TTR	PFKFB4
															PSMA7												CELF2	PGM3
															PSMC3												KRT8	ABCB1
															PSMD12												NPRL3	PHKA1
															PSMD14												RFX1	SERPINB9
															PSMD2												MCTP2	PIM1
															PTPRU												SRGN	PIK3CD
															PTS												TIMM21	PIP4K2A
															RAB11-FIP2												SUMF1	PKP2
															RARRES3												EPB42	PLCG2
															RBM14												LINGO2	PLEK
															RBMX												FRG1B	PLOD2
															REV3L												LECT2	PLSCR1
															RFC3												CTSS	PNOC
															RNASEH2A												MAP1A	PNLIPRP1
															RNASEP1												INHBB	POU2AF1
															RNF138												SERPINB7	POU2F1
															RNF41												WT1	PPIC
															RPN1												LILRA2	PPP1CB
															RRM2B												PRSS50	PPP3CC
															RUVBL1												MOB3A	PRCP
															SATB1												RWDD3	PRF1
															SBP1												ZDHHC18	PRKCB
															SC4MOL												PPP1R3D	PRKCQ
															SCD												CETN3	MAPK6
															SDC1												KCNJ2	MAPK9
															SDFR1												PPM1F	PSAP
															SELENBP1												NR1H4	PSMB8
															SEMACAP3												RNPEP	PSMB9
															SERPING1												MNDA	PSMB10
															SES2												43160	PTAFR
															SFRS10												MYADM	PTGDS
															SFRS2												PCSK1	PTGER4
															SFTPB												TFE3	PTPN1
															SLC16A1												RAD50	PTPN6
															SLC25A5												MEGF9	PTPN7
															SLC35E2												PGAM1	PTPN12
															SLC40A1												C17orf103	PTPRC
															SLC5A3												GPX1	PTPRCAP
															SLPI												TLR1	PTPRF
															SMC2L1												XPO6	ABCD4
															SMS													PYCR1
															SMURF2													PYGB
															SNRP70													RAB2A
															SNRPA													RAB3IL1
															SNRPA1													RAC1
															SNRPB													RAC2
															SNRPC													RARRES3
															SNRPD1													RASA2
															SNRPE													RELB
															SQLE													RFX5
															SQRDL													RGS10
															SRM													RGS13
															SSR3													RNASE6
															SSSCA1													RPL23A
															STK17A													RPL27A
															STK18													RPLP2
															SVIL													RPS6KA3
															TAGLN													RPS28
															TBRG1													RTN2
															TCEB1													MSMO1
															TCTEL1													SCP2
															TFPI2													CCL2
															TIM50L													CCL5
															TIMP2													CCL8
															TNFAIP2													CCL13
															TNFRSF12A													CCL18
															TNFSF12													CCL19
															TNXB													CCL23
															TOMM40													CXCL11
															TP53INP1													XCL1
															TPI1													SDC2
															TPM1													SELL
															TPM2													SELP
															TRIM22													SELPLG
															TSC22													SEPP1
															TUBA1													SLA
															TUBG1													SLAMF1
															TXNL2													SLC1A3
															UAP1													SLC5A5
															UBE2J1													SNRPC
															UMPK													SOD2
															UMPS													SOX4
															VAMP4													SP4
															VDAC1													SPI1
															VIL2													SPIB
															WBP2													SPP1
															WDHD1													SPRR1A
															WSB1													TRIM21
															WSB2													STAT1
															WTAP													STAT4
															ZFP106													STAT5A
															ZNF151													STK10
															ZNF219													SYK
															ZNF36													TAP1
															ZNF83													TAP2
																												TBXA2R
																												TCF7
																												TCN2
																												TRA
																												DYNLT3
																												TGFB1I1
																												THBS1
																												THBS2
																												TIAM1
																												TIMP3
																												TJP1
																												TLR1
																												TLR2
																												TNF
																												TNNC2
																												TNFAIP3
																												TNFRSF1B
																												TPM1
																												TPMT
																												NR2C2
																												TRAF1
																												PHLDA2
																												TTC3
																												TYROBP
																												UBA7
																												VAV1
																												VCAM1
																												VCL
																												VEGFA
																												VLDLR
																												WARS
																												WAS
																												WIPF1
																												LAT2
																												XPNPEP2
																												ZAP70
																												TRIM25
																												LAPTM5
																												PXDN
																												CXCR4
																												LST1
																												NUP214
																												PDHX
																												TCL1A
																												ELL
																												GTPBP6
																												USP9X
																												HIST1H2BO
																												SNHG3
																												RECK
																												SOAT2
																												DHX16
																												GPR65
																												MAP4K3
																												CNTNAP1
																												NDST2
																												KCNAB2
																												GAS7
																												CST7
																												CAMK1
																												APOL1
																												BHLHE40
																												PDLIM4
																												SKAP1
																												ABCB11
																												S1PR4
																												TNFRSF25
																												EED
																												TNFSF14
																												TNFRSF14
																												RAB11A
																												TNFRSF6B
																												IL18RAP
																												IL18R1
																												CD84
																												KAT2B
																												VNN2
																												FAM127A
																												FUBP3
																												P4HA2
																												F2RL3
																												MAP3K14
																												BRSK2
																												TM4SF5
																												DOK2
																												SH2D2A
																												PSTPIP1
																												SLC7A7
																												FCGR2C
																												NMI
																												ARHGEF1
																												FAIM3
																												IL32
																												UBE2L6
																												STK17A
																												CD83
																												CD163
																												SLC22A6
																												LPXN
																												CHST2
																												AIM2
																												MAP4K4
																												ITM2A
																												HOMER1
																												ARHGEF6
																												IL27RA
																												PCYT1B
																												THEMIS2
																												MAGED1
																												GMFG
																												BRE
																												PREPL
																												CYTIP
																												NFE2L3
																												ZNF592
																												IKBKE
																												MICAL2
																												RALGPS1
																												FAM53B
																												VGLL4
																												HERPUD1
																												KIAA0226
																												ACAP1
																												FAM65B
																												RASSF2
																												SPOCK2
																												KIAA0125
																												TESPA1
																												HEPH
																												ELMO1
																												TRANK1
																												NUAK1
																												LPGAT1
																												P2RY14
																												ARHGAP25
																												GOLGA5
																												NR1H3
																												TSPAN32
																												ARL4A
																												EBI3
																												CTDSPL
																												KLRG1
																												CD96
																												RASGRP2
																												IGSF6
																												ZMPSTE24
																												AKAP8
																												LILRB2
																												NMUR1
																												IKZF1
																												TRIM22
																												BTN3A3
																												BTN2A2
																												SCML2
																												ATP8A1
																												CDIPT
																												IFI30
																												TACC3
																												CLEC10A
																												SEMA4D
																												UBD
																												BATF
																												CXCL13
																												GNLY
																												SORBS1
																												IFITM2
																												PDLIM5
																												TXNIP
																												CELF2
																												CXCR6
																												VAMP5
																												LILRB1
																												ADAM28
																												ARID5A
																												FGL2
																												BTNL3
																												COPS8
																												MSL3
																												IFI44L
																												FERMT2
																												LILRB4
																												KDELR3
																												LILRA2
																												RAB31
																												PIM2
																												ESM1
																												ADAM30
																												BTN3A2
																												BTN3A1
																												BTN2A1
																												CD160
																												CORO1A
																												MAP4K1
																												SEC63
																												SP140
																												TREX1
																												SLCO2B1
																												TFEC
																												NTNG1
																												NLRP1
																												SEC31A
																												CARD8
																												KLRK1
																												PDCD11
																												MAST3
																												KIF21B
																												FNBP1
																												SETX
																												CMTR1
																												43349
																												PASK
																												RGL1
																												RFTN1
																												CYFIP1
																												SYT11
																												FBXO28
																												NUP210
																												PLCL2
																												SEL1L3
																												CAMSAP2
																												WWC1
																												EHBP1
																												PHF15
																												SYNE1
																												SUN1
																												KIAA0895
																												ARHGEF18
																												PPWD1
																												COTL1
																												ISCU
																												CBX7
																												TNFRSF13B
																												ZFYVE26
																												HMHA1
																												LILRA4
																												PRG1
																												HEBP2
																												SH3BP4
																												MAFF
																												APOL2
																												TNFAIP8
																												PRKD2
																												IFFO1
																												SAMHD1
																												KBTBD2
																												MOXD1
																												IPCEF1
																												GLCE
																												PPP1R16B
																												CCDC9
																												FBXW2
																												PTPN22
																												STAP1
																												FBXO3
																												PLA2G2D
																												GALNT8
																												CYFIP2
																												LAT
																												LAMP3
																												TSPAN13
																												DKK3
																												CYTH4
																												DISC1
																												GPR162
																												SIT1
																												ADAMDEC1
																												P2RY10
																												APOBEC3C
																												MAT2B
																												SLCO3A1
																												IGKV1-5
																												IGLV2-14
																												IGLJ3
																												IGKV1D-13
																												COA3
																												TMEM176B
																												CTNNA3
																												CLEC2D
																												C11orf21
																												ICOS
																												SNX15
																												GPR171
																												FTSJ2
																												PILRA
																												GLTSCR2
																												TBX21
																												CD209
																												TAX1BP3
																												PODXL2
																												IL21R
																												DEF6
																												CUZD1
																												TRAT1
																												C6orf48
																												CLEC4A
																												NTM
																												DESI2
																												UBXN1
																												LAP3
																												ANGPTL4
																												INSIG2
																												LEF1
																												PLEKHO1
																												WBP5
																												HERC5
																												BET1L
																												TLR7
																												COA4
																												GMIP
																												PLAC8
																												MS4A4A
																												PLA1A
																												ZNF589
																												TRPV2
																												NOL7
																												BIN2
																												SUCO
																												CHMP3
																												ACSL5
																												UIMC1
																												CD244
																												TUBA8
																												CECR1
																												NUDT9
																												UBASH3A
																												S1PR5
																												C21orf91
																												TREM1
																												SH3TC1
																												FAM105A
																												CPVL
																												RHOF
																												EPB41L4B
																												TMEM106B
																												LEPROT
																												ASPN
																												LAX1
																												TXNL4B
																												HCFC1R1
																												BANK1
																												TAPBPL
																												PLEKHJ1
																												KIAA1551
																												ZNF532
																												TMEM140
																												GIMAP4
																												SLC29A3
																												C19orf66
																												GIMAP5
																												PI4K2A
																												TMEM176A
																												DNAH3
																												GALNT10
																												DOCK10
																												AMBRA1
																												BCAS4
																												IARS2
																												NECAP2
																												FAM21B
																												DHX32
																												WWC3
																												ARHGAP15
																												BIN3
																												MOSPD1
																												CRTAM
																												SLC2A9
																												ASCL3
																												SLAMF8
																												POGLUT1
																												PGLYRP4
																												ATP13A1
																												RTN4
																												GRAMD1B
																												MTUS1
																												BAHCC1
																												WDR48
																												SLAMF7
																												C6orf47
																												CADM3
																												CELA2A
																												TNN
																												GPSM3
																												SAMSN1
																												RTP4
																												DPEP2
																												MS4A6A
																												NARFL
																												CLEC7A
																												ACBD3
																												PARP12
																												BCL11B
																												MRPS6
																												ZNF747
																												PVRIG
																												PLEKHF1
																												TMEM243
																												LILRA6
																												ZNF576
																												EFHD2
																												FCRL2
																												ZBED2
																												TNFAIP8L2
																												PARP8
																												ANKRD55
																												ARHGAP28
																												TREML2
																												CPSF7
																												PLBD1
																												RIN3
																												DENND1C
																												WLS
																												TMEM156
																												C14orf159
																												ATF7IP2
																												HEXA-AS1
																												KIAA0226L
																												MUS81
																												RUNX1-IT1
																												CXorf21
																												MED28
																												TRAF3IP3
																												THUMPD2
																												LIMD2
																												APOL5
																												APOL3
																												NPL
																												SLC2A10
																												FAM49A
																												PLA2G12A
																												ITM2C
																												RASSF4
																												ZDHHC18
																												GLYR1
																												CBR4
																												GUSBP11
																												SP140L
																												EGLN3
																												TOE1
																												EFHC1
																												OSBPL9
																												MBOAT2
																												MTERFD2
																												RAB40A
																												A2M-AS1
																												PYHIN1
																												DSTNP2
																												PAOX
																												U2AF1L4
																												APOBEC3A
																												APOBEC3F
																												GPR116
																												FGD2
																												CCZ1B
																												NCR3
																												SIRPB2
																												IGKV1OR2-118
																												GVINP1
																												LOC391020
																												MXRA7
																												CCDC88C
																												IRS3P
																												GIMAP6
																												NCF1
																												LOC728392
[truncated: 41 more columns]
